# Supplementary material for: Assembly of Synaptic Protein–DNA Complexes: Critical Role of Non-Specific Interactions
Source: Int J Mol Sci. 2023 Jun 6;24(12):9800. doi: 10.3390/ijms24129800 (PMC10298106; doi:10.3390/ijms24129800)
Supplement: Supplementary file 1 [file ijms-24-09800-s001.zip]

Archive with 2 entries (2 files):
- ijms-2421973-supplementary.pdf
- Supp. mat 1.mp4
